# Supplementary material for: Physics driven behavioural clustering of free-falling paper shapes
Source: PLoS One. 2019 Jun 26;14(6):e0217997. doi: 10.1371/journal.pone.0217997 (PMC6594606; doi:10.1371/journal.pone.0217997)
Supplement: S1 Table — (XLSX) [file pone.0217997.s002.xlsx]

## Sheet: Sheet1
	l (m)	theta (deg)	gamma_dot (rad/sec)	z (m/s)
	0.195	30	6	0.918
	0.175	30	7.8	0.9548
	0.155	30	9.8182	1.0509
	0.135	30	16.2	1.1268
	0.115	30	0	2.6471
	0.095	30	0	2.2895
	0.075	30	0	2.9508
	0.195	37.5	0	2.42
	0.175	37.5	0	2.31
	0.155	37.5	6	1.0444
	0.135	37.5	12.75	1.0994
	0.115	37.5	4.5	1.2735
	0.095	37.5	7.7143	2.1947
	0.075	37.5	0	2.345
	0.195	45	0	2.04
	0.175	45	4.5	1.4439
	0.155	45	6.6667	1.175
	0.135	45	7.5	1.2766
	0.115	45	14	1.5385
	0.095	45	5.4545	1.0674
	0.075	45	8.4	1.5867
	0.195	52.5	0	2.25
	0.175	52.5	0	2.43
	0.155	52.5	5.4	1.6229
	0.135	52.5	8	1.559
	0.115	52.5	12.5	1.4512
	0.095	52.5	6.4	0.9205
	0.075	52.5	7.7143	1.3953
	0.195	60	0	2.87
	0.175	60	5	1.8255
	0.155	60	4	1.7591
	0.135	60	6	1.76
	0.115	60	13.875	1.5621
	0.095	60	20	2.0241
	0.075	60	7.3333	0.9795
	0.195	67.5	0	2.97
	0.175	67.5	0	2.78
	0.155	67.5	3	1.812
	0.135	67.5	0	3.23
	0.115	67.5	0	3.5
	0.095	67.5	18	2.12
	0.075	67.5	8.6667	0.8978
	0.195	75	0	2.81
	0.175	75	0	2.45
	0.155	75	0	2.65
	0.135	75	0	3.42
	0.115	75	0	3.2
	0.095	75	0	3.14
	0.075	75	19.43	1.243
